# Supplementary material for: Perception Versus Actual Weight: Body Image Dissatisfaction as a Stronger Correlate of Anxiety and Depression than BMI Among Romanian Health Sciences Students
Source: Healthcare (Basel). 2025 Dec 1;13(23):3118. doi: 10.3390/healthcare13233118 (PMC12692367; doi:10.3390/healthcare13233118)
Supplement: Supplementary file 1 [file healthcare-13-03118-s001.zip]

Archive with 1 entries (1 files):
- healthcare-4000175-supplementary.pdf
